# Supplementary material for: Effect of Prenatal Glucocorticoid Exposure on Circadian Rhythm Gene Expression in the Brains of Adult Rat Offspring
Source: Cells. 2022 May 11;11(10):1613. doi: 10.3390/cells11101613 (PMC9139626; doi:10.3390/cells11101613)
Supplement: Supplementary file 1 [file cells-11-01613-s001.zip]

Archive with 1 entries (1 files):
- cells-1678765-supplementary.pdf
